# Supplementary material for: Toxicity of Moxifloxacin on the Growth, Photosynthesis, Antioxidant System, and Metabolism of Microcystis aeruginosa at Different Phosphorus Levels
Source: Toxics. 2024 Aug 20;12(8):611. doi: 10.3390/toxics12080611 (PMC11359433; doi:10.3390/toxics12080611)
Supplement: Supplementary file 1 [file toxics-12-00611-s001.zip]

Archive with 1 entries (1 files):
- toxics-3137624-supplementary.pdf
